# Supplementary material for: Risk of Secondary Household Transmission of COVID-19 from Health Care Workers in a Hospital in Spain
Source: Epidemiologia (Basel). 2021 Dec 27;3(1):1–10. doi: 10.3390/epidemiologia3010001 (PMC9620916; doi:10.3390/epidemiologia3010001)
Supplement: Supplementary file 1 [file epidemiologia-03-00001-s001.zip]

Archive with 1 entries (1 files):
- epidemiologia-1485555-supplementary.pdf
